# Supplementary material for: Mesenchymal-Stem-Cell-Derived Extracellular Vesicles Attenuate Brain Injury in Escherichia coli Meningitis in Newborn Rats
Source: Life (Basel). 2022 Jul 11;12(7):1030. doi: 10.3390/life12071030 (PMC9319453; doi:10.3390/life12071030)
Supplement: Supplementary file 1 [file life-12-01030-s001.zip]

Archive with 1 entries (1 files):
- life-1762413-supplementary.pdf
